# Supplementary material for: Genetic Analysis of Egg Production Traits in Luhua Chickens: Insights from a Multi-Trait Animal Model and a Genome-Wide Association Study
Source: Genes (Basel). 2024 Jun 17;15(6):796. doi: 10.3390/genes15060796 (PMC11202424; doi:10.3390/genes15060796)
Supplement: Supplementary file 1 [file genes-15-00796-s001.zip]

Archive with 1 entries (1 files):
- genes-3019721-supplementary.pdf
